# Supplementary material for: Cardiac myosin binding protein-C phosphorylation as a function of multiple protein kinase and phosphatase activities
Source: Nat Commun. 2024 Jun 14;15:5111. doi: 10.1038/s41467-024-49408-5 (PMC11178824; doi:10.1038/s41467-024-49408-5)
Supplement: Supplementary file 4 — Source Data [file 41467_2024_49408_MOESM4_ESM.xlsx]

## Sheet: Figure 1b
t [min]	4P			3P			2P			1P			0P			PP1
0	0.481934	0.385415	0.474869	0.518066	0.614585	0.525131	0	0	0	0	0	0	0	0	0
5	0.084964	0.125539	0.094255	0.114349	0.239763	0.336002	0.30673	0.296564	0.282647	0.493957	0.338135	0.287096	0	0	0
10	0	0.027991	0.037299	0	0.063805	0.069114	0.123535	0.198623	0.251046	0.781612	0.660665	0.587173	0.094853	0.048917	0.055368
15	0	0	0	0	0	0	0	0.062157	0.082493	0.83124	0.839092	0.778371	0.16876	0.098751	0.139136
20	0	0	0	0	0	0	0	0.016057	0.026381	0.775813	0.843006	0.811938	0.224187	0.140937	0.161681
30	0	0	0	0	0	0	0	0	0	0.744905	0.776749	0.731839	0.255095	0.223251	0.268161
45	0	0	0	0	0	0	0	0	0	0.639231	0.68446	0.647326	0.360769	0.31554	0.352674
60	0	0	0	0	0	0	0	0	0	0.567445	0.656825	0.585547	0.432555	0.343175	0.414453
t [min]	4P			3P			2P			1P			0P
0	0.494992	0.389273	0.449155	0.505008	0.610727	0.550845	0	0	0	0	0	0	0	0	0	PP2A
5	0.303751	0.155008	0.089019	0.150757	0.237167	0.282943	0.336801	0.279135	0.32023	0.208691	0.32869	0.307807	0	0	0
10	0.112151	0.012093	0.032452	0.09053	0.054142	0.070207	0.373503	0.16119	0.200868	0.398445	0.726228	0.633046	0.025371	0.046347	0.063427
15	0.028342	0	0	0.049935	0	0	0.29037	0.062973	0.099514	0.543008	0.80887	0.743531	0.088345	0.128157	0.156954
20	0	0	0	0	0	0	0.263558	0.028193	0.041175	0.64507	0.744555	0.741938	0.091372	0.227252	0.216887
30	0	0	0	0	0	0	0.138439	0	0	0.697405	0.650958	0.64207	0.164156	0.349042	0.35793
45	0	0	0	0	0	0	0.070497	0	0	0.67864	0.546324	0.537787	0.250864	0.453676	0.462213
60	0	0	0	0	0	0	0.028318	0	0	0.618484	0.526281	0.457933	0.353198	0.473719	0.542067
	Please note that molecular weigt markers do not run accurately in Phostag-SDS-PAGE.

## Sheet: Figure 1c
t [min]	pS273			pS288			pS308
0	100	100	100	100	100	100	100	100	100
5	80.2967	80.2586	76.4237	103.736	87.8208	106.428	28.4798	86.5976	81.3977
10	74.1779	78.2786	57.4382	96.6784	92.3436	89.9275	23.6492	69.142	61.413
15	70.5678	75.2131	56.5327	105.329	108.004	100.884	17.1208	57.4504	55.7015
20	66.1398	76.0482	59.2474	96.621	101.371	92.9154	16.5958	44.2939	36.0205
25	56.1437	71.7071	58.5699	106.736	108.311	89.5244	15.0707	36.353	21.2404

## Sheet: Figure 1d
										Please note that molecular weigt markers do not run accurately in Phostag-SDS-PAGE.
c [mmol/L]	PP1 (S288P)			PP2A (S288P)
100	0.290314	0.257117	0.201022	0.278012	0.466193	0.478024
50	0.20598	0.141578	0.117251	0.23046	0.242371	0.232416
25	0.099732	0.065333	0.071573	0.126429	0.155095	0.125433
12.5	0.05716	0.038136	0.036316	0.073031	0.076788	0.069179
6.25	0.029219	0.021868	0.020758	0.036861	0.040702	0.036046
3.13	0.017096	0.011418	0.01075	0.020905	0.021082	0.019554
c [mmol/L]	PP1 (S308P)			PP2A (S308P)
100	1.17948	1.1303	1.06717	1.13987	1.37548	1.28152
40	0.699455	0.829691	0.847273	0.85753	0.722841	0.852874
20	0.578855	0.439214	0.577441	0.631887	0.491862	0.562949
10	0.319757	0.218482	0.329963	0.410458	0.324583	0.378512
5	0.143803	0.096983	0.167429	0.225745	0.174935	0.204855
2.5	0.066197	0.048417	0.084057	0.12136	0.092248	0.10997
1.25	0.030153	0.025501	0.043896	0.062358	0.048867	0.059869

## Sheet: Figure 2f
Micoscale Thermophoresis									Michaelis Menten Curves
	c(uM)	fraction bound C1mC2
	0.0114		-0.00408655						c [mmol/L]	PP1			PP1*C1mC2			PP1*tpC1mC2
	0.0229	0.01393	0.0232072	-0.0038393					83.33	0.004954	0.005009	0.005067	0.00529	0.004972	0.005003	0.005319	0.005451	0.005128
	0.0457	0.0501636	0.0108292	0.0413432					41.665	0.003737	0.003745	0.003783	0.003826	0.003531	0.003612	0.003789	0.003919	0.003643
	0.0914	0.0363214	0.0368268	0.0359683					20.8325	0.002783	0.002941	0.002972	0.002955	0.002592	0.002713	0.002792	0.00298	0.002706
	0.1828	0.098329		0.0716633					10.4162	0.002108	0.002215	0.002254	0.002179	0.001991	0.001976	0.002051	0.002141	0.002018
	0.3656	0.170815	0.173887	0.148405					5.20812	0.001521	0.001559	0.001555	0.001547	0.001443	0.001449	0.00146	0.001557	0.001454
	0.7313	0.363136	0.192683	0.269329					2.60406	0.001055	0.001066	0.001075	0.001064	0.0009348	0.0008972	0.0009632	0.00109	0.0009905
	1.4625	0.703806	0.552848	0.544693					1.30203	0.0006711	0.0006628	0.0006818	0.0006893	0.0006067	0.0006289	0.000602	0.0006759	0.0006312
	2.925	0.906119	0.766852	0.831124					0.651016	0.0004047	0.000396	0.0004182	0.0004087	0.0003573	0.000347	0.0003478	0.000415	0.0003779
	5.85	0.962237	0.94191	0.915741
	11.7	1.01455	1.00968	0.996942
	23.4	0.987855	0.950849	0.987436
	46.8	0.832925		0.798515
	c (uM)	fraction bound thiophos C1mC2
	0.0189	0.12831	0.18392	0.0483814
	0.0379	-0.0150168		0.054008
	0.0758	0.0555105	0.0435812	0.156641	0.218231
	0.1516	0.164553	0.14862
	0.3031	0.0812095	0.369626	0.33112	0.415843
	0.6063	0.322073	0.40165	0.474271	0.744581
	1.2125	0.504827	1.01608	0.552491	0.847889
	2.425	0.777682	0.845424	1.11187	0.96052
	4.85	0.891593	1.01707	1.03935	0.831756
	9.7	0.983411	0.962519	1.00358	0.909347
	19.4	0.851249	0.917885	0.911544	1.07063
	38.8	0.915522	0.8582	0.786945

## Sheet: Figure 3b
		0P			1P			2P			3P+4P
	3.125	0.746	0.713	0.824	0.254	0.287	0.176	0	0	0	0	0	0
	6.25	0.592	0.574	0.673	0.408	0.426	0.327	0	0	0	0	0	0
	12.5	0.393	0.354	0.46	0.524	0.551	0.54	0.049	0.056	0	0.034	0.039	0
	25	0.256	0.185	0.276	0.577	0.619	0.67	0.071	0.089	0.053	0.097	0.107	0
	50	0.09	0.055	0.084	0.512	0.502	0.643	0.131	0.409	0.177	0.267	0.034	0.096
	100	0.044	0.027	0	0.231	0.185	0.23	0.484	0.515	0.549	0.24	0.273	0.221
	200	0.026	0.018	0	0.061	0.047	0.015	0.269	0.326	0.21	0.644	0.609	0.775
	400	0.019	0	0	0.025	0	0	0.06	0.046	0.051	0.895	0.954	0.949
	800	0	0	0	0.033	0	0	0.05	0	0	0.916	1	1
		Please note that molecular weigt markers do not run accurately in Phostag-SDS-PAGE.

## Sheet: Suppl. Figure 1
	PP1 2P
	ID filter = -10logP >20, gived FDR <1%
	Protein Accession	Peptide	"-10lgP ID prob."	Mass (Da)	Length	ppm	m/z	Charge	RT	Area PP1_2P	Fraction	Scan	#Feature	Start	End	PTM	"Ascore = -10lgP site localisation prob."
	protein1|D528_a	R.RTS(+79.97)DSHEDAGTLDFSSLLK.K	84.49	2157.96	19	0.7	720.327	3	46.94	73736000	1	8955	8	135	153	Phosphorylation (STY)	S3:Phosphorylation (STY):11.10
	protein1|D528_a	K.LEAPAEEDVWEILR.Q	67.61	1668.84	14	-0.8	835.424	2	51.2	10177	1	10263	1	163	176
	protein1|D528_a	K.DKFDSC(+57.02)NFNLTVHK.A	65.35	1723.8	14	-1	575.606	3	39.01	253580	1	6702	1	98	111	Carbamidomethylation	C6:Carbamidomethylation:1000.00
	protein1|D528_a	K.KLEPAYQVNK.G	59.05	1188.65	10	-0.4	595.332	2	34.16	1113500	1	4893	1	218	227
	protein1|D528_a	R.LTVELADPDAEVK.W	57.83	1398.72	13	-0.7	700.369	2	42.14	1034400	1	7618	3	233	245
	protein1|D528_a	R.RDS(+79.97)KLEAPAEEDVWEILR.Q	56.63	2235.06	18	-1.4	746.025	3	49.27	41920	1	9420	1	159	176	Phosphorylation (STY)	S3:Phosphorylation (STY):1000.00
	protein1|D528_a	R.TSDS(+79.97)HEDAGTLDFSSLLK.K	55.87	2001.86	18	-0.3	668.293	3	50.14	7238700	1	9917	4	136	153	Phosphorylation (STY)	S4:Phosphorylation (STY):6.63
	protein1|D528_a	R.RT(+79.97)SDSHEDAGTLDFSSLLK.K	55.22	2157.96	19	-1	720.326	3	56.17	2617700	1	12439	4	135	153	Phosphorylation (STY)	T2:Phosphorylation (STY):7.21
	protein1|D528_a	R.TLTISQC(+57.02)SLADDAAYQC(+57.02)VVGGEK.C	54.68	2485.15	23	-1.8	829.388	3	46.02	41380	1	8556	2	269	291	Carbamidomethylation	C7:Carbamidomethylation:1000.00;C17:Carbamidomethylation:1000.00
	protein1|D528_a	R.TSDSHEDAGTLDFSSLLK.K	52.05	1921.89	18	0	641.638	3	47.3	33795	1	8929	1	136	153
	protein1|D528_a	R.IAFQHGVTDLR.G	50.85	1255.67	11	-0.1	419.563	3	37.56	1210600	1	6200	2	186	196
	protein1|D528_a	K.VGQHLQLHDSYDR.A	50.32	1566.75	13	0.3	523.259	3	35.36	202750	1	5589	3	56	68
	protein1|D528_a	K.AIGSGDLDLR.S	47.73	1015.53	10	0.6	508.772	2	39.27	2101200	1	6860	1	112	121
	protein1|D528_a	K.C(+57.02)STELFVKE	47.33	1111.52	9	-0.2	556.768	2	38.94	114840	1	6679	1	292	300	Carbamidomethylation	C1:Carbamidomethylation:1000.00
	protein1|D528_a	R.QAPPSEYER.I	47.21	1075.49	9	-0.6	538.754	2	34.02	675830	1	4757	2	177	185
	protein1|D528_a	R.VAGASLLKPPVVK.W	44.61	1277.81	13	1	426.943	3	39.22	323180	1	6832	2	31	43
	protein1|D528_a	K.LEPAYQVNK.G	44.6	1060.56	9	-0.4	531.285	2	34.72	218370	1	5292	1	219	227
	protein1|D528_a	R.RTSLAGTGR.R	43.45	917.504	9	-0.2	459.759	2	33.95	105820	1	4684	2	126	134
	protein1|D528_a	R.RTS(+79.97)DSHEDAGTLDFSSLLKK.S	40.91	2286.05	20	0	572.52	4	43.15	325260	1	7924	1	135	154	Phosphorylation (STY)	S3:Phosphorylation (STY):12.28
	protein1|D528_a	R.TS(+79.97)DSHEDAGTLDFSSLLK.K	40.55	2001.86	18	-0.3	668.293	3	50.14	6921400	1	9789	2	136	153	Phosphorylation (STY)	S2:Phosphorylation (STY):0.00
	protein1|D528_a	R.YIFESIGAK.R	39.54	1026.54	9	-0.3	514.276	2	42.17	1390700	1	7683	2	259	267
	protein1|D528_a	R.TSDS(+79.97)HEDAGTLDFSSLLKK.S	38.92	2129.95	19	-1	710.99	3	46.09	90076	1	8577	1	136	154	Phosphorylation (STY)	S4:Phosphorylation (STY):12.33
	protein1|D528_a	R.RTS(+79.97)LAGTGR.R	37.73	997.471	9	-0.3	499.742	2	33.95	398710	1	4683	1	126	134	Phosphorylation (STY)	S3:Phosphorylation (STY):13.27
	protein1|D528_a	K.FDSC(+57.02)NFNLTVHK.A	35.74	1480.68	12	0.2	494.566	3	39.16	7397.3	1	6784	1	100	111	Carbamidomethylation	C4:Carbamidomethylation:1000.00
	protein1|D528_a	K.WVDLSSK.V	34.43	833.428	7	0.8	417.722	2	37.85	176410	1	6319	1	49	55
	protein1|D528_a	R.RT(+79.97)SDSHEDAGTLDFSSLLKK.S	30.09	2286.05	20	1.6	572.521	4	46.15	325260	1	8607	1	135	154	Phosphorylation (STY)	T2:Phosphorylation (STY):4.52
	protein1|D528_a	K.AIGS(+79.97)GDLDLR.S	29.24	1095.5	10	-0.7	548.755	2	43.57	3660	1	7958	1	112	121	Phosphorylation (STY)	S4:Phosphorylation (STY):1000.00
	protein1|D528_a	R.T(+79.97)SLAGTGR.R	28.73	841.37	8	0.4	421.692	2	34.28	123520	1	5001	1	127	134	Phosphorylation (STY)	T1:Phosphorylation (STY):0.00
	protein1|D528_a	K.GKWVDLSSK.V	25.85	1018.54	9	0.8	510.28	2	35.26	5216	1	5501	1	47	55
	protein1|D528_a	R.T(+79.97)SDSHEDAGTLDFSSLLK.K	24.23	2001.86	18	-0.4	668.293	3	50.71	0	1	10018	0	136	153	Phosphorylation (STY)	T1:Phosphorylation (STY):0.00
	protein1|D528_a	R.SAFRRTS(+79.97)LAGTGR.R	20.11	1458.71	13	-0.2	487.244	3	34.09	9359.2	1	4846	1	122	134	Phosphorylation (STY)	S7:Phosphorylation (STY):0.00
	PP1 2P
	ID filter = -10logP >20, gived FDR <1%
	Protein Accession	Peptide	"-10lgP ID prob."	Mass (Da)	Length	ppm	m/z	Charge	RT	Area PP2A_2P	Fraction	Scan	#Feature	Start	End	PTM	"Ascore = -10lgP site localisation prob."
	protein1|D528_a	R.TS(+79.97)DSHEDAGTLDFSSLLK.K	95.19	2001.86	18	0.7	668.293	3	50.97	2946500	1	8974	3	136	153	Phosphorylation (STY)	S2:Phosphorylation (STY):0.00
	protein1|D528_a	R.TSDS(+79.97)HEDAGTLDFSSLLK.K	71.85	2001.86	18	-1.6	1001.93	2	55.64	231750	1	10665	2	136	153	Phosphorylation (STY)	S4:Phosphorylation (STY):12.33
	protein1|D528_a	K.AIGSGDLDLR.S	53.63	1015.53	10	-0.6	508.772	2	42.65	24245	1	7047	1	112	121
	protein1|D528_a	R.LTVELADPDAEVK.W	52.91	1398.72	13	-0.8	700.369	2	44.87	42120	1	7668	1	233	245
	protein1|D528_a	R.RTS(+79.97)LAGTGR.R	52.72	997.471	9	0.5	499.743	2	34.82	507680	1	5102	3	126	134	Phosphorylation (STY)	S3:Phosphorylation (STY):23.10
	protein1|D528_a	R.TS(+79.97)LAGTGR.R	50.2	841.37	8	0.7	421.692	2	35.05	9863900	1	5154	1	127	134	Phosphorylation (STY)	S2:Phosphorylation (STY):10.11
	protein1|D528_a	R.YIFESIGAK.R	47.77	1026.54	9	0.1	514.277	2	46.4	22101	1	8077	1	259	267
	protein1|D528_a	R.T(+79.97)SDSHEDAGTLDFSSLLK.K	38.75	2001.86	18	-0.8	668.292	3	56.68	3983.9	1	10867	1	136	153	Phosphorylation (STY)	T1:Phosphorylation (STY):0.00
	protein1|D528_a	R.QAPPSEYER.I	26.64	1075.49	9	1	538.755	2	34.12	12118	1	4828	1	177	185
	protein1|D528_a	K.LEPAYQVNK.G	24.88	1060.56	9	-0.3	531.285	2	36.6	6377.2	1	5470	1	219	227
	protein1|D528_a	R.T(+79.97)SLAGTGR.R	21.33	841.37	8	0.4	421.692	2	40.82	0	1	6627	0	127	134	Phosphorylation (STY)	T1:Phosphorylation (STY):0.00

## Sheet: Suppl. Figure 2
	PP1_2P
t [min]																								t [min]	3P		2P		1P		0P
0	ID filter = -10logP >20, gived FDR <1%																							0	1	1	0	0	0	0	0	0
5																								5	0.29	0.29	0.26	0.14	0.43	0.57	0.03	0
10	Protein Accession	Peptide	"-10lgP ID prob."	Mass (Da)	Length	ppm	m/z	Charge	RT	Area PP2A_2P	Fraction	Scan	#Feature	Start	End	PTM	"Ascore = -10lgP site localisation prob."							10	0.13	0.03	0.1	0	0.69	0.93	0.08	0.05
15	protein1|D528_a	R.TS(+79.97)DSHEDAGTLDFSSLLK.K	95.19	2001.86	18	0.7	668.293	3	50.97	2946500	1	8974	3	136	153	Phosphorylation (STY)	S2:Phosphorylation (STY):0.00							15	0.04	0	0.03	0	0.77	0.93	0.16	0.07
20	protein1|D528_a	R.TSDS(+79.97)HEDAGTLDFSSLLK.K	71.85	2001.86	18	-1.6	1001.93	2	55.64	231750	1	10665	2	136	153	Phosphorylation (STY)	S4:Phosphorylation (STY):12.33							20	0	0	0	0	0.79	0.88	0.21	0.12
30	protein1|D528_a	K.AIGSGDLDLR.S	53.63	1015.53	10	-0.6	508.772	2	42.65	24245	1	7047	1	112	121									30	0	0	0	0	0.75	0.87	0.25	0.13
45	protein1|D528_a	R.LTVELADPDAEVK.W	52.91	1398.72	13	-0.8	700.369	2	44.87	42120	1	7668	1	233	245									45	0	0	0	0	0.72	0.79	0.28	0.21
60	protein1|D528_a	R.RTS(+79.97)LAGTGR.R	52.72	997.471	9	0.5	499.743	2	34.82	507680	1	5102	3	126	134	Phosphorylation (STY)	S3:Phosphorylation (STY):23.10							60	0	0	0	0	0.7	0.83	0.3	0.17
	protein1|D528_a	R.TS(+79.97)LAGTGR.R	50.2	841.37	8	0.7	421.692	2	35.05	9863900	1	5154	1	127	134	Phosphorylation (STY)	S2:Phosphorylation (STY):10.11
PP1 - ab	protein1|D528_a	R.YIFESIGAK.R	47.77	1026.54	9	0.1	514.277	2	46.4	22101	1	8077	1	259	267									PP2A - ab
	protein1|D528_a	R.T(+79.97)SDSHEDAGTLDFSSLLK.K	38.75	2001.86	18	-0.8	668.292	3	56.68	3983.9	1	10867	1	136	153	Phosphorylation (STY)	T1:Phosphorylation (STY):0.00
t [min]	protein1|D528_a	R.QAPPSEYER.I	26.64	1075.49	9	1	538.755	2	34.12	12118	1	4828	1	177	185									t [min]	3P		2P		1P		0P
0	protein1|D528_a	K.LEPAYQVNK.G	24.88	1060.56	9	-0.3	531.285	2	36.6	6377.2	1	5470	1	219	227									0			1	1	0	0	0	0
5	protein1|D528_a	R.T(+79.97)SLAGTGR.R	21.33	841.37	8	0.4	421.692	2	40.82	0	1	6627	0	127	134	Phosphorylation (STY)	T1:Phosphorylation (STY):0.00							5			0.28	0.33	0.61	0.64	0.11	0.03
10																								10			0.05	0.06	0.74	0.8	0.2	0.14
15																								15			0.01	0.01	0.76	0.81	0.23	0.17
20																								20			0	0	0.74	0.74	0.26	0.26
30																								30			0	0	0.71	0.73	0.29	0.27
45																								45			0	0	0.67	0.7	0.33	0.3
60																								60			0	0	0.66	0.67	0.34	0.33
PP1 - ad																								PP2A - ad
t [min]																								t [min]	3P		2P		1P		0P
0																								0			1	1	0	0	0	0
5																								5			0.28	0.24	0.61	0.72	0.11	0.03
10																								10			0.12	0.09	0.7	0.76	0.18	0.16
15																								15			0.06	0.05	0.74	0.73	0.2	0.23
20																								20			0.04	0.05	0.7	0.69	0.25	0.26
30																								30			0.02	0.02	0.68	0.65	0.3	0.33
45																								45			0.01	0.01	0.64	0.67	0.35	0.32
60																								60			0	0	0.61	0.64	0.39	0.36

## Sheet: Suppl. Figure 12
																						Normalized A647 Signal:
																						Beads	1.10986	1.14111	0.749038
																						Beads + PP1c	2.58268	2.80452	2.23329	2.12672

## Sheet: Suppl. Figure 13
Please note that molecular weigt markers do not run accurately in Phostag-SDS-PAGE.
							t [min]	PP1 alone	PP1 + C1mC2	PP1 + C1mC2-3SD
							0	4	4	4
							5	2.72562	2.72851	2.70465
							10	2.17787	2.17944	2.13011
							15	1.73436	1.72058	1.72758
							20	1.49981	1.51724	1.48024

## Sheet: Suppl. Figure 18
Michaelis-Menten kinetics RSK2									Michaelis-Menten kinetics PKCepsilon
c [mmol/L]	#1	#2							c [mmol/L]	C1mC2	C1mC2-3P
50	3.2268	3.32369							2.5	2.08333	1.54167
12.5	1.36326	1.76463							5	3.25	1.91667
3.125	1.00219	1.34494							10	3.875	2.95833
1.5625	0.928922	1.09908							20	4.29167	3.875
0.78125	0.628508	0.723355
0.390625	0.594315	0.386345
Inset
t [s]	50	12.5	3.125	1.5625	0.78125	0.390625
0	0	0	0	0	0	0
15	-0.06687	0.006173	0.17284	-0.0607	0.124486	-0.02058
30	0.303498	0.302469	-0.00514	0.117284	0.109053	0.030864
45	0.469136	0.169753	-0.00926	0.153292	-0.06996	0.131687
60	0.389918	0.173868	0.130658	0.114198	0.136831	0.028807
75	0.432099	0.367284	0.175926	0.113169	0.265432	0.121399
90	0.707819	0.507202	0.203704	0.106996	0.200617	0.106996
105	0.717078	0.381687	0.186214	0.135802	0.254115	0.278807
120	1.00926	0.50823	0.196502	0.303498	0.22428	0.169753
135	0.981481	0.584362	0.377572	0.427984	0.259259	0.171811
150	1.16152	0.677984	0.307613	0.467078	0.404321	0.01749
165	1.31379	0.646091	0.266461	0.429012	0.572016	0.360082
180	1.45062	0.754115	0.459877	0.549383	0.421811	0.33642
195	1.52263	0.94856	0.497942	0.657407	0.570988	0.269547
210	1.65844	0.808642	0.581276	0.640947	0.538066	0.419753
225	1.90741	1.02572	0.600823	0.679012	0.5	0.426955
240	1.88477	0.988683	0.73251	0.615226	0.656379	0.308642
255	2.15741	1.09568	0.745885	0.661523	0.710905	0.378601
270	2.43313	1.03292	0.891975	0.725309	0.624486	0.412551
285	2.26749	1.29218	0.873457	1.00926	0.652263	0.412551
300	2.45473	1.21914	1.02778	0.962963	0.682099	0.509259
315	2.5823	1.18724	0.93107	0.921811	0.76749	0.433128
330	2.84979	1.39197	0.985597	1.08745	0.912551	0.524691
345	3.03395	1.47119	1.14609	1.14197	0.878601	0.611111
360	3.0679	1.58539	1.04733	1.17181	1.12757	0.692387
375	3.38477	1.65946	1.26132	1.27161	1.01749	0.648148
390	3.35391	1.70062	1.31276	1.1821	1.11008	0.696502
405	3.4465	1.79115	1.27161	1.22839	1.04938	0.725309
420	3.51955	1.75514	1.45679	1.27366	1.12963	0.668724
435	3.70165	1.85597	1.50103	1.20782	1.3107	0.781893
450	3.89197	1.91049	1.63889	1.24383	1.14506	0.885802
465	3.88066	2.00823	1.51337	1.42181	1.31687	0.858025
480	4.0679	2.16564	1.58128	1.40124	1.31584	0.783951
495	4.25514	2.26543	1.84362	1.43107	1.33025	0.891975
510	4.46708	2.32613	1.77058	1.53292	1.44856	1.16358
525	4.45988	2.31481	1.82407	1.4393	1.50926	0.953704
540	4.62346	2.37037	1.85391	1.42901	1.42593	1.04218
555	4.91461	2.46502	2.00309	1.61317	1.51852	1.06482
570	4.96708	2.62963	1.90021	1.73354	1.63992	1.07305
585	4.8858	2.82305	1.95782	1.61831	1.54115	1.05556
600	4.95268	2.72017	2.16358	1.64815	1.50617	1.08642
615	5.08333	2.81584	2.1677	1.61831	1.70062	0.966049
630	5.36111	2.86317	2.36008	1.77675	1.6749	1.1358
645	5.51235	3.0391	2.2109	1.72016	1.59362	1.07819
660	5.63272	2.9928	2.20165	1.69239	1.60494	1.15226
675	5.61008	3.02469	2.30453	1.84054	1.62963	1.13889
690	5.81687	3.10597	2.37243	1.86214	1.67181	1.11523
705	5.95473	3.17593	2.3179	2.03807	1.76029	1.0535
720	5.93107	3.33539	2.44444	2.07202	1.77366	1.2356
735	6.06482	3.17284	2.40638	1.96296	1.72942	1.1749
750	5.96399	3.43004	2.51646	1.94136	1.82716	1.18313
765	6.11008	3.61111	2.52469	1.95885	1.83128	1.22634
780	6.22942	3.44753	2.62243	1.95679	1.80556	1.23045
795	6.36934	3.71708	2.64403	2.08539	2.00309	1.28395
810	6.39918	3.75206	2.64506	2.08025	1.87243	1.23148
825	6.55041	3.76132	2.61934	2.11111	2.00823	1.35185
840	6.63477	3.74383	2.5463	2.09054	1.92798	1.34876
855	6.86214	3.75206	2.6821	2.19444	1.99177	1.31996
870	7.08951	3.88889	2.72119	2.10597	2.11111	1.26749
885	7.00514	3.88272	2.86626	2.13066	2.0144	1.3714
900	7.01132	4.05453	2.83848	2.18724	2.14918	1.30761
915	7.14712	4.0823	2.89609	2.17181	2.14506	1.34465
930	7.23354	3.88169	2.97531	2.27161	2.04218	1.34671
945	7.36214	4.14609	3.08128	2.34362	2.02983	1.41975
960	7.48354	4.24383	2.97222	2.36934	2.13477	1.49794
975	7.393	4.22222	3.04527	2.44342	2.13272	1.42695
990	7.65123	4.3714	3.1893	2.40226	2.15021	1.45576

[truncated: 4 more sheets: Suppl. Figure 19b, Suppl. Figure 19c, Suppl. Figure 31, Antibody ELISA]
